# Supplementary material for: Efficacy and Safety of Coadministered Ezetimibe–Rosuvastatin plus Telmisartan in South Korean Patients with Dyslipidemia and Hypertension: A Multicenter, Randomized, Double-Blind, Active-Controlled, Phase III Trial
Source: J Clin Med. 2023 Mar 19;12(6):2377. doi: 10.3390/jcm12062377 (PMC10053813; doi:10.3390/jcm12062377)
Supplement: Supplementary file 1 [file jcm-12-02377-s001.zip]

Archive with 1 entries (1 files):
- jcm-2253850-supplementary.pdf
